# Supplementary material for: The effect of heteroscedasticity on the prediction efficiency of genome-wide polygenic score for body mass index
Source: Front Genet. 2022 Nov 7;13:1025568. doi: 10.3389/fgene.2022.1025568 (PMC9676478; doi:10.3389/fgene.2022.1025568)
Supplement: Supplementary file 2 [file Table1.XLSX]

## Sheet: Table S1
	Table S1. Characteristics of environmental factors from the UK Biobank.
		Environmental factor
	Diet-related	Beef intake
			Never	19,756 (9.14%)
			Less than onoce a week	99,653 (46.11%)
			Once a week	71,498 (33.09%)
			2-4 times a week	24,876 (11.51%)
			5-6 times a week	250 (0.12%)
			Once or more daily	70 (0.03%)
		Bread intake		12.61 ± 8.51
		Cheese intake
			Never	5,220 (2.42%)
			Less than onoce a week	34,332 (15.89%)
			Once a week	45,897 (21.24%)
			2-4 times a week	101,730 (47.07%)
			5-6 times a week	21,268 (9.84%)
			Once or more daily	7,656 (3.54%)
		Cooked vegetable intake		2.72 ± 1.75
		Lamb/mutton intake
			Never	35,769 (16.55%)
			Less than onoce a week	125,617 (58.13%)
			Once a week	49,375 (22.85%)
			2-4 times a week	5,281 (2.44%)
			5-6 times a week	31 (0.01%)
			Once or more daily	30 (0.01%)
		Non-oily fish intake
			Never	8,379 (3.88%)
			Less than onoce a week	61,170 (28.31%)
			Once a week	111,190 (51.45%)
			2-4 times a week	34,248 (15.85%)
			5-6 times a week	919 (0.43%)
			Once or more daily	197 (0.09%)
		Oily fish intake
			Never	21,582 (9.99%)
			Less than onoce a week	72,047 (33.34%)
			Once a week	84,047 (38.89%)
			2-4 times a week	36,777 (17.02%)
			5-6 times a week	1,305 (0.6%)
			Once or more daily	345 (0.16%)
		Pork intake
			Never	31,627 (14.64%)
			Less than onoce a week	127,308 (58.91%)
			Once a week	50,177 (23.22%)
			2-4 times a week	6,827 (3.16%)
			5-6 times a week	112 (0.05%)
			Once or more daily	52 (0.02%)
		Poultry intake
			Never	9,824 (4.55%)
			Less than onoce a week	21,766 (10.07%)
			Once a week	78,623 (36.38%)
			2-4 times a week	101,646 (47.04%)
			5-6 times a week	3,876 (1.79%)
			Once or more daily	368 (0.17%)
		Processed meat intake
			Never	17,236 (7.98%)
			Less than onoce a week	64,471 (29.83%)
			Once a week	65,284 (30.21%)
			2-4 times a week	60,684 (28.08%)
			5-6 times a week	6,831 (3.16%)
			Once or more daily	1,597 (0.74%)
		Salt added to food
			Never/rarely	122,492 (56.68%)
			Sometimes	59,987 (27.76%)
			Usually	24,632 (11.4%)
			Always	8,992 (4.16%)
		Tea intake		3.54 ± 2.83
	Lifestyle	Alcohol intake frequency
			Daily or almost daily	47,636 (22.04%)
			Three or four times a week	54,167 (25.07%)
			Once or twice a week	57,257 (26.5%)
			One to three times a month	23,554 (10.9%)
			Special occasions only	20,848 (9.65%)
			Never	12,641 (5.85%)
		Sleep duration		7.18 ± 1.06
		Sleep duration residual squared		0.8 ± 0.69
		Smoking status
			Never	117,923 (54.57%)
			Preivous	77,255 (35.75%)
			Current	20,925 (9.68%)
		TDI		-1.65 ± 2.88
		Time spent watching television (TV)		2.83 ± 1.54
	Physical activity	Number of days/week of moderate physical activity 10± minutes		3.61 ± 2.32
		Number of days/week of vigorous physical activity 10± minutes		1.85 ± 1.94
		Number of days/week walked 10± minutes		5.4 ± 1.93
	Data are presented as mean ± SD or N (%).
	TDI, townsend deprivation index.

## Sheet: Table S2
	Table S2. R2 according to grid hyper-parameter.
	p	h2	Model	Test set R2	Validation set R2
	0.0001	0.1027	Grid	0.0913322	0.0915167
	0.00018	0.1027	Grid	0.103283	0.103465
	0.00032	0.1027	Grid	0.11829	0.118469
	0.00056	0.1027	Grid	0.14265	0.142824
	0.001	0.1027	Grid	0.154478	0.15465
	0.0018	0.1027	Grid	0.173964	0.174131
	0.0032	0.1027	Grid	0.205184	0.205346
	0.0056	0.1027	Grid	0.232807	0.232962
	0.01	0.1027	Grid	0.25565	0.255802
	0.018	0.1027	Grid	0.273494	0.273641
	0.032	0.1027	Grid	0.284262	0.284407
	0.056	0.1027	Grid	0.287945	0.288089
	0.1	0.1027	Grid	0.288297	0.288441
	0.18	0.1027	Grid	0.286388	0.286533
	0.32	0.1027	Grid	0.284029	0.284175
	0.56	0.1027	Grid	0.282585	0.28273
	1	0.1027	Grid	0.280667	0.280813
	0.0001	0.1467	Grid	0.124994	0.125171
	0.00018	0.1467	Grid	0.10784	0.108021
	0.00032	0.1467	Grid	0.10256	0.102742
	0.00056	0.1467	Grid	0.125196	0.125374
	0.001	0.1467	Grid	0.130244	0.130421
	0.0018	0.1467	Grid	0.17505	0.175218
	0.0032	0.1467	Grid	0.198709	0.198872
	0.0056	0.1467	Grid	0.227087	0.227244
	0.01	0.1467	Grid	0.253968	0.25412
	0.018	0.1467	Grid	0.27843	0.278577
	0.032	0.1467	Grid	0.293681	0.293824
	0.056	0.1467	Grid	0.301381	0.301523
	0.1	0.1467	Grid	0.303773	0.303915
	0.18	0.1467	Grid	0.303544	0.303685
	0.32	0.1467	Grid	0.302529	0.302671
	0.56	0.1467	Grid	0.299914	0.300056
	1	0.1467	Grid	0.299054	0.299197
	0.0001	0.2054	Grid	0.0959625	0.0961461
	0.00018	0.2054	Grid	0.135429	0.135605
	0.00032	0.2054	Grid	0.136569	0.136744
	0.00056	0.2054	Grid	0.130603	0.130779
	0.001	0.2054	Grid	0.133901	0.134077
	0.0018	0.2054	Grid	0.162064	0.162234
	0.0032	0.2054	Grid	0.184913	0.185079
	0.0056	0.2054	Grid	0.215897	0.216056
	0.01	0.2054	Grid	0.254119	0.254271
	0.018	0.2054	Grid	0.278837	0.278983
	0.032	0.2054	Grid	0.299382	0.299525
	0.056	0.2054	Grid	0.31207	0.312209
	0.1	0.2054	Grid	0.31776	0.317899
	0.18	0.2054	Grid	0.319164	0.319303
	0.32	0.2054	Grid	0.318634	0.318772
	0.56	0.2054	Grid	0.317507	0.317646
	1	0.2054	Grid	0.316414	0.316553
	0.0001	0.1027	Grid sparse	0.122152	0.12233
	0.00018	0.1027	Grid sparse	0.0986962	0.0988792
	0.00032	0.1027	Grid sparse	0.104151	0.104333
	0.00056	0.1027	Grid sparse	0.136376	0.136552
	0.001	0.1027	Grid sparse	0.141707	0.141881
	0.0018	0.1027	Grid sparse	0.176638	0.176805
	0.0032	0.1027	Grid sparse	0.199371	0.199534
	0.0056	0.1027	Grid sparse	0.225164	0.225321
	0.01	0.1027	Grid sparse	0.246664	0.246817
	0.018	0.1027	Grid sparse	0.262509	0.262658
	0.032	0.1027	Grid sparse	0.271732	0.27188
	0.056	0.1027	Grid sparse	0.275296	0.275443
	0.1	0.1027	Grid sparse	0.27529	0.275437
	0.18	0.1027	Grid sparse	0.273728	0.273876
	0.32	0.1027	Grid sparse	0.271966	0.272114
	0.56	0.1027	Grid sparse	0.270457	0.270605
	1	0.1027	Grid sparse	0.28094	0.281087
	0.0001	0.1467	Grid sparse	0.126773	0.12695
	0.00018	0.1467	Grid sparse	0.098829	0.099012
	0.00032	0.1467	Grid sparse	0.0642363	0.0644263
	0.00056	0.1467	Grid sparse	0.116367	0.116546
	0.001	0.1467	Grid sparse	0.120269	0.120448
	0.0018	0.1467	Grid sparse	0.161696	0.161866
	0.0032	0.1467	Grid sparse	0.189394	0.189558
	0.0056	0.1467	Grid sparse	0.220808	0.220967
	0.01	0.1467	Grid sparse	0.242969	0.243123
	0.018	0.1467	Grid sparse	0.264622	0.264771
	0.032	0.1467	Grid sparse	0.27919	0.279337
	0.056	0.1467	Grid sparse	0.286195	0.28634
	0.1	0.1467	Grid sparse	0.288626	0.28877
	0.18	0.1467	Grid sparse	0.288538	0.288683
	0.32	0.1467	Grid sparse	0.287088	0.287233
	0.56	0.1467	Grid sparse	0.285945	0.28609
	1	0.1467	Grid sparse	0.299234	0.299377
	0.0001	0.2054	Grid sparse	0.098446	0.098629
	0.00018	0.2054	Grid sparse	0.0938283	0.0940123
	0.00032	0.2054	Grid sparse	0.109209	0.109389
	0.00056	0.2054	Grid sparse	0.103445	0.103627
	0.001	0.2054	Grid sparse	0.151422	0.151595
	0.0018	0.2054	Grid sparse	0.157232	0.157403
	0.0032	0.2054	Grid sparse	0.190299	0.190464
	0.0056	0.2054	Grid sparse	0.216837	0.216996
	0.01	0.2054	Grid sparse	0.238123	0.238278
	0.018	0.2054	Grid sparse	0.26537	0.265519
	0.032	0.2054	Grid sparse	0.282691	0.282837
	0.056	0.2054	Grid sparse	0.293968	0.294111
	0.1	0.2054	Grid sparse	0.299609	0.299752
	0.18	0.2054	Grid sparse	0.301264	0.301405
	0.32	0.2054	Grid sparse	0.301063	0.301205
	0.56	0.2054	Grid sparse	0.30004	0.300183
	1	0.2054	Grid sparse	0.316246	0.316385

## Sheet: Table S3
	Table S3. Association between BMI and each GPS via a linear regression model.
		N	Adjusted R2		Association between BMI and GPS
				Beta	SE	P-value
	GPSInfinitesimal	344761	0.3022	7.68184	0.0202998	< 2.2E-16
	GPSGrid sparse	275809	0.318464	7.07758	0.0201099	< 2.2E-16
	GPSGrid	275809	0.321605	6.89055	0.0194338	< 2.2E-16
	GPSGrid (logBMI)	275809	0.335661	0.243555	0.000670166	< 2.2E-16
	SE, standard error.
	Each model adjusted for age, sex, array, and 10 PCs.
	GPSInfinitesimal consists of total samples, GPSGrid sparse and GPSGrid consists of validation set samples.

## Sheet: Table S4
	Table S4. FK-test results between GPS Q1 and the other quintile groups.
	GPS quintile pair	χ2	P-value
	1-2	499.82	< 2.2E-16
	1-3	1485.5	< 2.2E-16
	1-4	2947.7	< 2.2E-16
	1-5	7453.9	< 2.2E-16
	FK, Fligner-Kileen.

## Sheet: Table S5
	Table S5. Association between BMI and GPS, and the heteroscedasticity of BMI in 1SD and 2SD groups.
		N	R2	MSE	Breush-Pagan test			Score test
					χ2	P-value		χ2	P-value
	TotalGrid	275809	0.321605	2.8958	19288.1	< 1.00E-300		8104.81	< 1.00E-300
	Total (logBMI)Grid	275809	0.335661	0.105286	2571.4	< 1.00E-300		1892.03	< 1.00E-300
	Total (box-cox BMI)Grid	275809	0.3383	0.0100539	422.914	< 1.00E-300		350.472	3.34416e-78
	Total (INT BMI)Grid	275809	0.3396	0.6423	0.614526	0.433089		0.554322	0.456557
	Residual 1SD groupGrid	201568	0.60946	1.75061	556.551	< 1.00E-300		1031.2	< 1.00E-300
	Residual 2SD groupGrid	263310	0.374636	2.58857	5077.37	< 1.00E-300		5966.1	< 1.00E-300
	SD, standard deviation.
	Each model adjusted for age, sex, array, PC1-PC10.
	Since λBMI was -0.55, we transformed BMI using Box-Cox BMI =

## Sheet: Table S6
	Table S6. Observation of prediction accuracy and heteroscedasticity according to SD groups.
	Group	R2		MSE			Breusch-Pagan test						Score test						Correlation*
							χ2			P-value			χ2			P-value			R2-BP χ2			R2-Score χ2			MSE-BP χ2			MSE-Score χ2
		Mean	SD	Mean	SD		Mean	SD		Mean	SD		Mean	SD		Mean	SD		Correlation	P-value		Correlation	P-value		Correlation	P-value		Correlation	P-value
	Residual SD 0.25	0.956284	0.000754222	0.491761	0.00286588		1.31191	1.27505		0.382775	0.266598		3.24786	3.15782		0.238121	0.275789		-0.85713	4.04718e-232		-0.903447	8.99115e-296		0.857188	3.48735e-232		0.901875	4.07215e-293
	Residual SD 0.5	0.849574	0.0021581	0.948781	0.00480242		2.21197	1.6482		0.243136	0.230012		5.09608	3.82512		0.129949	0.209137
	Residual SD 0.75	0.725589	0.00368329	1.35633	0.00744262		13.9627	4.91388		0.00170415	0.00434694		29.0176	10.1466		4.36328e-05	0.000196624
	Residual SD 1.0	0.608888	0.00525327	1.70433	0.0100268		34.2337	8.644		1.73275e-06	8.6625e-06		62.8705	15.6393		1.02043e-09	6.22227e-09
	Residual SD 1.25	0.513786	0.00617993	2.01664	0.0120352		63.2903	12.652		1.92653e-09	1.84369e-08		103.811	20.5934		3.47361e-13	3.4646e-12
	Residual SD 1.5	0.443972	0.00591502	2.23815	0.0142884		98.1599	16.3409		3.39191e-17	2.30339e-16		145.355	24.0361		4.57665e-24	3.23038e-23
	Residual SD 1.75	0.392265	0.00788041	2.42073	0.017744		141.982	17.6394		1.43634e-21	1.43633e-20		185.983	23.0156		2.76857e-26	2.76857e-25
	Residual SD 2.0	0.365146	0.0082663	2.54941	0.019551		209.869	27.624		1.35321e-36	1.32741e-35		249.537	33.0271		1.15181e-41	1.15065e-40
	The sample size of each group is 10,000. Data were presented as mean and standard deviation of 100 repeated analyses.
	MSE, mean of squared error; SD, standard deviation.
	*, Pearson correlation coefficients were calculated for each 800 pair of the 100 repeated analysis values.
	Each model adjusted for age, sex, array, and 10 PCs.

## Sheet: Table S7
	Table S7. Association between BMI and environmental variables.
		Environmental factor	Total
			Beta	SE	P-value
	Diet-related	Beef intake	0.499261	0.0121236	< 1.00E-300
		Bread intake	-0.00144287	0.00122761	0.239857
		Cheese intake	-0.270693	0.00941283	1.59108e-181
		Cooked vegetable intake	0.0551368	0.00569428	3.60417e-22
		Lamb/mutton intake	0.350216	0.0144397	9.02304e-130
		Non-oily fish intake	0.0728644	0.0130332	2.26439e-08
		Oily fish intake	-0.172701	0.0111375	3.37027e-54
		Pork intake	0.561599	0.0142564	< 1.00E-300
		Poultry intake	0.570024	0.0115333	< 1.00E-300
		Processed meat intake	0.481724	0.0099333	< 1.00E-300
		Salt added to food	0.327028	0.0117881	4.29744e-169
		Tea intake	-0.0393819	0.00351322	3.72582e-29
	Lifestyle	Alcohol intake frequency.	0.443448	0.00688525	< 1.00E-300
		Sleep duration	-0.120532	0.00938103	9.05556e-38
		Sleep duration residual squared	0.546551	0.014305	2.51E-318
		Smoking status	0.212338	0.0150508	3.54523e-45
		TDI	0.13392	0.00345193	< 1.00E-300
		Time spent watching television (TV)	0.608296	0.00642865	< 1.00E-300
	Physical activity	Number of days/week walked 10± minutes	-0.246025	0.00514113	< 1.00E-300
		Number of days/week of moderate physical activity 10± minutes	-0.213535	0.00426566	< 1.00E-300
		Number of days/week of vigorous physical activity 10± minutes	-0.242061	0.00513753	< 1.00E-300
	TDI, townsend deprivation index.
	The bold indicates that P-value satisfies the significance threshold after Bonferonni correction (P-value < 0.05/21 = 0.024).
	Each model adjusted for age, sex.

## Sheet: Table S8
	Table S8. GPS×E interaction in total samples, Q1, and Q5 subgroups.
		Environmental factor	Total				Totalwhite correctiona				Q1				Q5				Pdifference	Significance
			Beta	SE	P		Beta	SE	P		Beta1	SE1	P1		Beta5	SE5	P5
	Diet-related	Beef intake	0.0225343	0.0261602	0.389021		0.0225343	0.0290299	0.437605		-0.0836355	0.0910772	0.358471		-0.193585	0.16391	0.237591		0.131142
		Cheese intake	-0.0365116	0.0202439	0.0712981		-0.0365116	0.0227286	0.108184		-0.0714601	0.0713151	0.316333		0.0461654	0.124872	0.711607		0.0280733
		Cooked vegetable	0.0132461	0.01212	0.274433		0.0132461	0.0140773	0.346729		0.0518238	0.0444345	0.243502		0.13555	0.0692099	0.0501738		0.000726408
		Lamb/mutton intake	-0.102348	0.0308576	0.000910756		-0.102348	0.0350638	0.00351296		-0.0948471	0.107776	0.378843		-0.272013	0.192252	0.157113		0.0359741
		Non-oily fish intake	0.0229675	0.0280135	0.412289		0.0229675	0.0322464	0.476311		0.00845209	0.100062	0.932684		0.139333	0.170038	0.412548		0.0614316
		Oily fish intake	-0.24083	0.0236767	2.68837e-24		-0.24083	0.027093	6.2115e-19		-0.0987991	0.0849765	0.244972		-0.21229	0.1435	0.139048		0.0524731
		Pork intake	0.123534	0.030533	5.21401e-05		0.123534	0.0351034	0.000433037		0.148884	0.108282	0.169151		-0.288158	0.186347	0.122027		2.16255e-08	*
		Poultry intake	0.224101	0.02487	2.05974e-19		0.224101	0.0280934	1.50649e-15		0.173597	0.0849614	0.0410346		0.122598	0.160181	0.444057		0.497771
		Processed meat intake	0.173208	0.0204893	2.84196e-17		0.173208	0.0227275	2.52534e-14		0.186109	0.0709675	0.00873286		-0.0671792	0.128899	0.602247		1.23013e-05	*
		Salt added to food	0.0982833	0.0254882	0.000115277		0.0982832	0.0286873	0.000612621		0.155111	0.0934575	0.0969842		0.00866525	0.152736	0.954758		0.0134941
		Tea intake	-0.0615635	0.0076021	5.60502e-16		-0.0615635	0.00911369	1.43134e-11		0.0173889	0.0292816	0.552615		-0.176071	0.0457309	0.000118211		6.1949e-32	*
	Lifestyle	Alcohol intake frequency	0.624704	0.0145839	< 1.00E-300		0.624704	0.0170678	2.15813e-292		0.265212	0.0532663	6.41659e-07		0.808463	0.0886422	7.79265e-20		3.20188e-53	*
		Sleep duration	-0.0993808	0.0200442	7.12464e-07		-0.0993808	0.0245834	5.28821e-05		-0.0271575	0.0762902	0.72186		0.0587495	0.11342	0.604475		0.0206854
		Sleep duration residuals squared	0.515105	0.0304862	5.26564e-64		0.515105	0.0358339	7.83133e-47		0.406242	0.116809	0.000505986		0.395134	0.171291	0.0210706		0.838454
		Smoking status	-0.0503091	0.0324088	0.120585		-0.050309	0.0360116	0.162408		0.070158	0.1181	0.552476		-0.315491	0.196718	0.108772		9.32739e-07
		TDI	0.223164	0.00731708	7.29022e-204		0.223164	0.00855004	6.09166e-150		0.132907	0.0265533	5.59916e-07		0.214172	0.0432859	7.53268e-07		1.19389e-06	*
		Time spent watching television (TV)	0.280052	0.0133958	5.90194e-97		0.280052	0.0164342	4.5132e-65		0.145679	0.0511615	0.0044093		0.201175	0.0755275	0.0077338		0.0227507
	Physical activity	Number of days/week walked 10+ minutes	-0.226292	0.0109172	2.3993e-95		-0.226292	0.0129794	5.00728e-68		-0.152764	0.0399935	0.000133795		-0.364096	0.0635305	1.00484e-08		2.73882e-19	*
		Number of days/week of moderate physical activity 10+ minutes	-0.185732	0.00916802	3.61872e-91		-0.185732	0.010472	2.47905e-70		-0.127247	0.0329141	0.000110779		-0.350709	0.0555782	2.81436e-10		6.22322e-23	*
		Number of days/week of vigorous physical activity 10+ minutes	-0.283469	0.0110881	6.09743e-144		-0.283469	0.0122466	2.18404e-118		-0.121345	0.0401664	0.00252039		-0.385885	0.0679787	1.38328e-08		1.87743e-21	*
	SE, standard error; TDI, townsend deprivation index.
	The bold indicates that P-value satisfies the significance threshold after Bonferonni correction (P-value < 0.05/20 = 0.025).
	a indicates GPS × E interaction results accounting for heteroscedasticity using white correction.
	b indicates final significant interactions.
	Each model adjusted for age, sex, array, and 10 PCs.

## Sheet: Table S9
	Table S9. Scaling GPS × E results for each environment variables.
		π0	π1	λ0	λ1	P-valueλ1		ξE	P-valueξE
	Pork intake × GPSGridb	0.550292	0.00691921	0.829684	0.00902769	< 1E-300		0.000772883	0.6371
	Processed meat intake × GPSGridb	0.549464	0.0145585	0.825975	0.00818834	6.01196e-11		0.00752578	3.211e-06
	Tea intake × GPSGridb	0.553139	-0.0114795	0.8325	-0.0120662	1.11819e-31		-0.00288242	0.079
	Alcohol intake frequency × GPSGridb	0.544299	0.0722834	0.822391	0.0802203	< 1E-300		0.0157814	7.98606e-22
	TDI × GPSGridb	0.54959	0.0532697	0.826728	0.0555621	< 1E-300		0.0135032	1.225e-15
	Number of days/week walked 10+ minutes × GPSGridb	0.549649	-0.0348815	0.826636	-0.0424711	1.82588e-233		-0.00549013	0.001087
	Number of days/week of moderate physical activity 10+ minutes × GPSGridb	0.549919	-0.0329542	0.826739	-0.0401926	5.24455e-243		-0.00514181	0.001433
	Number of days/week of vigorous physical activity 10+ minutes × GPSGridb	0.550763	-0.0412304	0.826509	-0.042427	< 1E-300		-0.0107101	5.91e-12
	Pi 0; main effect of GPS, Pi 1; GPS × E interaction effect, Lambda 0; main effect of the error, Lambda 1; the coeeficient used to index heteroscedasticity
	Y= τ0 + τ1E + π0Gi + π1Gi*Ei + λ0ϵi + λ1Ei*ϵi
	ξE = π1*λ0 - π0*λ1
	TDI, townsend deprivation index
	The bold indicates that P-value satisfies the significance threshold after Bonferonni correction (P-value < 0.05/8 = 0.063).

## Sheet: Table S10
	Table S10. Change in prediction accuracy and heteroscedasticity.
		R2	MSE		Breusch-Pagan test			Score test
					χ2	P-value		χ2	P-value
	GPSGrida	0.321605	2.8958		14460.2	< 1.00E-300		6100.35	< 1.00E-300
	Pork intake × GPSGridb	0.321839	2.88701		14665.8	< 1.00E-300		6177.05	< 1.00E-300
	Processed meat intake × GPSGridb	0.325364	2.87988		14818.8	< 1.00E-300		6228.07	< 1.00E-300
	Tea intake × GPSGridb	0.318615	2.89484		14489.9	< 1.00E-300		6122.49	< 1.00E-300
	Alcohol intake frequency × GPSGridb	0.331397	2.87026		16106.8	< 1.00E-300		7000.8	< 1.00E-300
	TDI × GPSGridb	0.325227	2.8816		15300.5	< 1.00E-300		6559.03	< 1.00E-300
	Number of days/week walked 10+ minutes × GPSGridb	0.326487	2.8801		15215.6	< 1.00E-300		6549.96	< 1.00E-300
	Number of days/week of moderate physical activity 10+ minutes × GPSGridb	0.326954	2.87807		15152.5	< 1.00E-300		6482.99	< 1.00E-300
	Number of days/week of vigorous physical activity 10+ minutes × GPSGridb	0.327559	2.87711		15144.8	< 1.00E-300		6464.74	< 1.00E-300
	a; BMI ~ GPS + age + sex + array + PC1 ~ PC10
	b; BMI ~ GPS + Environmental factor + (GPS × Environmental factor) + age + sex + array + PC1 ~ PC10
	216,103 samples with all environmental factors were included for analysis.
	TDI, townsend deprivation index
